# Supplementary material for: Antibiotic-Loaded PLA Composites for Local Prevention of Implant-Associated Infections: Comparative Evaluation Against Reference Strains and Clinical Isolates
Source: Antibiotics (Basel). 2026 Apr 6;15(4):373. doi: 10.3390/antibiotics15040373 (PMC13113662; doi:10.3390/antibiotics15040373)
Supplement: Supplementary file 1 [file antibiotics-15-00373-s001.zip]

Archive with 1 entries (1 files):
- antibiotics-4196221-supplementary.pdf
